# Supplementary material for: New Brucella variant isolated from Croatian cattle
Source: BMC Vet Res. 2021 Mar 20;17:126. doi: 10.1186/s12917-021-02833-w (PMC7981855; doi:10.1186/s12917-021-02833-w)
Supplement: Supplementary file 1 — Additional file 1. Table with strains metadata. [file 12917_2021_2833_MOESM1_ESM.xlsx]

## Sheet: Feuil1
Strain name	Genus	Species	Biovar	Collection date	Year of isolation	Continent	Isolation country	Geographic Location	Host	Isolation source
BwIM_SYR_53	Brucella	melitensis	NR	2015	2015	Asia	Syria	Syria	Human, Homo sapiens	NR
BwIM_TUR_17	Brucella	melitensis	NR	2014	2014	Eurasia	Turkey	Turkey	Human, Homo sapiens	NR
I-308	Brucella	melitensis	NR	1986	1986	Eurasia	Russia	Russia	Human, Homo sapiens	blood
I-160	Brucella	melitensis	NR	1961	1961	Eurasia	Russia	Russia	Sheep, Ovis aries	Abortion
UK31/99	Brucella	melitensis	1	1999	1999	Africa	Egypt	Eqypt	Human, Homo sapiens	NR
UK29/05	Brucella	melitensis	NR	2005	2005	Europe	United Kingdom	United Kingdom	Human, Homo sapiens	NR
UK24/06	Brucella	melitensis	NR	2006	2006	Africa	Nigeria	Nigeria	Human, Homo sapiens	NR
UK22/06	Brucella	melitensis	NR	2006	2006	Africa	Somalia	Somalia	Human, Homo sapiens	NR
UK22/04	Brucella	melitensis	1	2004	2004	Europe	United Kingdom	United Kingdom	Human, Homo sapiens	NR
UK19/04	Brucella	melitensis	1	2005	2005	Africa	Somalia	Somalia	Human, Homo sapiens	NR
UK14/06	Brucella	melitensis	NR	2006	2006	Africa	Somalia	Somalia	Human, Homo sapiens	NR
UK3/06	Brucella	melitensis	NR	2006	2006	Europe	Cyprus	Cyprus	Human, Homo sapiens	NR
SKN25	Brucella	melitensis	NR	2015-12-21	2015	Asia	India	India	Sheep, Ovis aries	placental fluid
Phil1136/12	Brucella	melitensis	NR	2012	2012	Asia	Malaysia	Malaysia	Human, Homo sapiens	Malaysian patient who drank unpasteurized goat's milk
NI	Brucella	melitensis	3	2007	2007	Asia	China	Inner Mongolia, China	Cattle, Bos taurus	infected cattle
MY1483/09	Brucella	melitensis	NR	2009	2009	Asia	Malaysia	Malaysia	Human, Homo sapiens	patient who drank unpasteurized cow's milk
M28-12	Brucella	melitensis	1	NR	NR	Asia	China	China	Sheep, Ovis aries	sheep
M28	Brucella	melitensis	1	NR	NR	NR	NR	NR	Sheep	NR
M5-90	Brucella	melitensis	NR	NR	NR	NR	NR	NR	NR	NR
M5	Brucella	melitensis	1	NR	NR	NR	NR	NR	NR	NR
KU/RCF-96	Brucella	melitensis	NR	2014	2014	Asia	Kuwait	Kuwait	Human, Homo sapiens	Blood
KU/RCF-84	Brucella	melitensis	NR	2014	2014	Asia	Kuwait	Kuwait	Human, Homo sapiens	Blood
KU/RCF-64	Brucella	melitensis	NR	2014	2014	Asia	Kuwait	Kuwait	Human, Homo sapiens	Blood
KU/RCF-31	Brucella	melitensis	NR	2014	2014	Asia	Kuwait	Kuwait	Human, Homo sapiens	Blood
KU/RCF-03	Brucella	melitensis	NR	2014	2014	Asia	Kuwait	Kuwait	Human, Homo sapiens	Blood
Human/CT/US/1995	Brucella	melitensis	NR	1995	1995	North America	United States	USA: Connecticut	Human, Homo sapiens	NR
F10/06-16	Brucella	melitensis	NR	2006	2006	Asia	Thailand	Thailand	Human, Homo sapiens	NR
F10/05-2	Brucella	melitensis	NR	2005	2005	Europe	Portugal	Portugal	NR	NR
F9/05	Brucella	melitensis	NR	2005	2005	Eurasia	Turkey	Turkey	NR	NR
F8/01-155	Brucella	melitensis	3	2001	2001	Europe	Kosovo	Kosovo	Bovine	NR
F6/05-6	Brucella	melitensis	NR	2005	2005	Africa	Sudan	Sudan	Cattle	NR
F5/07-239A	Brucella	melitensis	NR	2007	2007	Europe	Italy	Sicily	NR	NR
F3/02	Brucella	melitensis	2	2002	2002	Europe	Norway	Norway	Human, Homo sapiens	NR
F15/06-7	Brucella	melitensis	NR	2006	2006	Europe	Italy	Italy: Sicily	Human, Homo sapiens	NR
F2/06-6	Brucella	melitensis	NR	2006	2006	Europe	Portugal	Portugal	Sheep, Ovis aries	NR
F1/06 B10	Brucella	melitensis	NR	2006	2006	Africa	Zimbabwe	Zimbabwe	Goat, Capra hircus	NR
CNGB 1120	Brucella	melitensis	NR	2006	2006	South America	Argentina	Argentina: Buenos Aires	Human, Homo sapiens	Blood
CNGB 1076	Brucella	melitensis	NR	2006	2006	South America	Argentina	Argentina: San Juan	Human, Homo sapiens	Blood
CNGB 290	Brucella	melitensis	NR	1996	1996	South America	Argentina	Argentina: Jujuy	Human, Homo sapiens	Bone marrow
C-573	Brucella	melitensis	3	2014	2014	Eurasia	Russia	Russia: Stavropol region	Human, Homo sapiens	blood
C-572	Brucella	melitensis	1	2014	2014	Eurasia	Russia	Russia: Stavropol region	Human, Homo sapiens	blood
M5-10	Brucella	melitensis	NR	NR	NR	Asia	China	China	NR	NR
C-571	Brucella	melitensis	3	2014	2014	Eurasia	Russia	Russia: Stavropol region	Human, Homo sapiens	blood
C-570	Brucella	melitensis	3	2014	2014	Eurasia	Russia	Russia: Stavropol region	Human, Homo sapiens	blood
C-569	Brucella	melitensis	1	2014	2014	Eurasia	Russia	Russia: The Republic of Kalmykia	Human, Homo sapiens	blood
M111	Brucella	melitensis	1	NR	NR	NR	NR	NR	NR	NR
C-568	Brucella	melitensis	NR	2014	2014	Eurasia	Russia	Russia: The Republic of Kalmykia	Human, Homo sapiens	blood
C-567	Brucella	melitensis	NR	2014	2014	Eurasia	Russia	Russia: The Republic of Dagestan	Human, Homo sapiens	blood
C-558	Brucella	melitensis	NR	2013	2013	Eurasia	Russia	Russia: The Republic of Dagestan	Human, Homo sapiens	blood
R3/07-2	Brucella	melitensis	NR	2007	2007	NR	NR	NR	NR	NR
C-555	Brucella	melitensis	NR	2012	2012	Eurasia	Russia	Russia: The Republic of Dagestan	Human, Homo sapiens	blood
C-554	Brucella	melitensis	NR	2012	2012	Eurasia	Russia	Russia: The Republic of Dagestan	Human, Homo sapiens	blood
Ether	Brucella	melitensis	3	NR	NR	NR	NR	NR	NR	NR
63/9	Brucella	melitensis	2	NR	NR	Asia	India	India	NR	Blood and Bone marrow
Rev.1	Brucella	melitensis	vaccine strain	NR	NR	NR	NR	NR	NR	NR
16M	Brucella	melitensis	1	NR	NR	NR	NR	NR	Human, Homo sapiens	infected goat
BRUC101	Brucella	melitensis	NR	NR	NR	Africa	Egypt	Egypt	NR	NR
UK23/06	Brucella	melitensis	NR	2006	2006	Africa	Somalia	United Kingdom (Somalia)	Human, Homo sapiens	NR
BRUC048	Brucella	melitensis	NR	NR	NR	Africa	Egypt	Egypt	NR	Blood
Br.m-1771/12-Geo	Brucella	melitensis	NR	2012	2012	Eurasia	Georgia	Georgia: Tbilisi	Human, Homo sapiens	Blood
Br.m-1268/11-Geo	Brucella	melitensis	NR	2011	2011	Eurasia	Georgia	Georgia: Gardabani	Cattle, Bos taurus	Milk
UK37/05	Brucella	melitensis	NR	2005	2005	Europe	United Kingdom	United Kingdom	Human, Homo sapiens	NR
Br.m-1252/10-Geo	Brucella	melitensis	NR	2010	2010	Eurasia	Georgia	Georgia: Marneuli	Cattle, Bos taurus	Milk
BwIM_MAR_25	Brucella	melitensis	NR	2016	2016	Africa	Morocco	Morocco	Human, Homo sapiens	NR
Bm IND1	Brucella	melitensis	3	NR	NR	NR	NR	NR	Goat, Capra hircus	stomach content of Brucella melitensis infected aborted goat fetus from institute’s Barbari Goat farm
BG2 (S27)	Brucella	melitensis	NR	2008	2008	Asia	Pakistan	Pakistan	Goat, Capra hircus	NR
BCB033	Brucella	melitensis	1	2006	2006	Asia	China	China	Human, Homo sapiens	blood
BCB028	Brucella	melitensis	1	1956	1956	Asia	China	China	Sheep, Ovis aries	blood
B115	Brucella	melitensis	NR	1962	1962	Europe	Malta	Malta	Goat, Capra hircus	Rough mutant
ATCC 23457	Brucella	melitensis	2	NR	NR	NR	NR	NR	Human, Homo sapiens	human blood and bone marrow samples
ADMAS-G1	Brucella	melitensis	NR	2013	2013	Asia	India	India	Goat, Capra hircus	placental fluid of aborted goat
2010724553	Brucella	melitensis	NR	Nov-2010	2010	North America	Canada	Canada	Human, Homo sapiens	patient from Syria who had chronic Brucellosis for approximately 20 years
2008724259	Brucella	melitensis	NR	Aug-2007	2007	North America	United States	USA: California	Human, Homo sapiens	human
20236	Brucella	melitensis	NR	2012-06-01	2012	Asia	China	baotou city, Inner Mongolia Autonomous Region	Human, Homo sapiens	blood
548	Brucella	melitensis	NR	NR	NR	Eurasia	Russia	Russia: Saratov region	Sheep, Ovis aries	fetus
133	Brucella	melitensis	1	1998	1998	Asia	China	China	Human, Homo sapiens	blood
128	Brucella	melitensis	3	1986	1986	Asia	China	China	Human, Homo sapiens	sera
66/59	Brucella	melitensis	3	1966	1966	Asia	India	India	Sheep, Ovis sp.	NR
64/150	Brucella	melitensis	NR	1964	1964	NR	NR	NR	NR	NR
43	Brucella	melitensis	NR	NR	NR	Asia	China	China: Shihezi Xinjiang	Sheep, Ovis aries	still-born lamb
16M1W	Brucella	melitensis	1	2011	2011	Asia	China	China: Beijing	Mouse, Mus musculus	BALB/c mice 1 week after infection with Brucella melitensis 16M
16M China	Brucella	melitensis	1	2011	2011	Asia	China	China	NR	NR
11-1823-3434	Brucella	melitensis	1	2011	2011	Eurasia	Turkey	Turkey	Homo sapiens	Hemoculture
02-7258	Brucella	melitensis	3	NR	NR	Africa	Tunisia	Tunisia	Homo sapiens	Unknown
02-5863-1	Brucella	melitensis	1	2002	2002	Asia	India	India	Sheep, Ovis aries	Milk
BwIM_IRQ_32	Brucella	melitensis	NR	2014	2014	Asia	Iraq	Iraq	Human, Homo sapiens	NR
CVI_6	Brucella	melitensis	NR	2018	2018	Europe	Croatia	Croatia	Cattle	NR
CVI_7	Brucella	melitensis	NR	2018	2018	Europe	Croatia	Croatia	Cattle	NR
VRI 4799/15	Brucella	melitensis	NR	12-May-2015	2015	Asia	Malaysia	Malaysia: Johor, Batu Pahat	Caprine	milk
BMM 19/15	Brucella	melitensis	NR	03-Aug-2015	2015	Asia	Malaysia	Malaysia:Johor, Muar	Human, Homo sapiens	blood
BwIM_ALB_46	Brucella	melitensis	NR	2015	2015	Europe	Albania	Albania	Human, Homo sapiens	NR
BwIM_TUR_30	Brucella	melitensis	NR	2014	2014	Eurasia	Turkey	Turkey	Human, Homo sapiens	NR
BwIM_AFG_63	Brucella	melitensis	NR	2016	2016	Asia	Afghanistan	Afghanistan	Human, Homo sapiens	NR
BwIM_IRN_28	Brucella	melitensis	NR	2015	2015	Asia	Iran	Iran	Human, Homo sapiens	NR
BwIM_IRN_37	Brucella	melitensis	NR	2015	2015	Asia	Iran	Iran	Human, Homo sapiens	NR
BwIM_IRQ_11	Brucella	melitensis	NR	2014	2014	Asia	Iraq	Iraq	Human, Homo sapiens	NR
BwIM_ITA_45	Brucella	melitensis	NR	2015	2015	Europe	Italy	Italy	Human, Homo sapiens
BwIM_ITA_55	Brucella	melitensis	NR	2016	2016	Europe	Italy	Italy	Human, Homo sapiens	NR
BwIM_JOR_13	Brucella	melitensis	NR	2015	2015	Asia	Jordan	Jordan	Human, Homo sapiens	NR
BwIM_SOM_36a	Brucella	melitensis	NR	2014	2014	Africa	Somalia	Somalia	Human, Homo sapiens	NR
BwIM_SYR_04	Brucella	melitensis	NR	2015	2015	Asia	Syria	Syria	Human, Homo sapiens	NR
BwIM_SYR_05	Brucella	melitensis	NR	2015	2015	Asia	Syria	Syria	Human, Homo sapiens	NR
BwIM_SYR_07	Brucella	melitensis	NR	2015	2015	Asia	Syria	Syria	Human, Homo sapiens	NR
BwIM_SYR_34	Brucella	melitensis	NR	2015	2015	Asia	Syria	Syria	Human, Homo sapiens	NR
BwIM_SYR_41	Brucella	melitensis	NR	2016	2016	Asia	Syria	Syria	Human, Homo sapiens	NR
BwIM_TKM_56	Brucella	melitensis	NR	2015	2015	Asia	Turkmenistan	Turkmenistan	Human, Homo sapiens	NR
BwIM_TUR_02	Brucella	melitensis	NR	2016	2016	Eurasia	Turkey	Turkey	Human, Homo sapiens	NR
BwIM_TUR_03	Brucella	melitensis	NR	2014	2014	Eurasia	Turkey	Turkey	Human, Homo sapiens	NR
BwIM_TUR_15	Brucella	melitensis	NR	2014	2014	Eurasia	Turkey	Turkey	Human, Homo sapiens	NR
BwIM_TUR_19	Brucella	melitensis	NR	2014	2014	Eurasia	Turkey	Turkey	Human, Homo sapiens	NR
BwIM_TUR_27	Brucella	melitensis	NR	2015	2015	Eurasia	Turkey	Turkey	Human, Homo sapiens	NR
BwIM_TUR_38	Brucella	melitensis	NR	2015	2015	Eurasia	Turkey	Turkey	Human, Homo sapiens	NR
BwIM_TUR_40	Brucella	melitensis	NR	2014	2014	Eurasia	Turkey	Turkey	Human, Homo sapiens	NR
BwIM_TUR_59	Brucella	melitensis	NR	2014	2014	Eurasia	Turkey	Turkey	Human, Homo sapiens	NR
QH61 strain abortion	Brucella	melitensis	NR	11-Apr-2015	2015	Asia	China	China:Qinghai	Yak	Aborted fetus
I-136	Brucella	melitensis	NR	1959	1959	Eurasia	Russia	Russia	Human, Homo sapiens	blood
2007BM/1	Brucella	melitensis	NR	11-Nov-2007	2007	Asia	India	India:Karnataka	Human, Homo sapiens	blood
I-370	Brucella	melitensis	NR	2010	2010	Eurasia	Russia	Russia	Human, Homo sapiens	blood
I-340	Brucella	melitensis	NR	1995	1995	Eurasia	Russia	Russia	Human, Homo sapiens	blood
I-194	Brucella	melitensis	NR	1965	1965	Eurasia	Russia	Russia	Human, Homo sapiens	blood
I-280	Brucella	melitensis	NR	1983	1983	Eurasia	Russia	Russia	Human, Homo sapiens	blood
I-338	Brucella	melitensis	NR	1993	1993	Eurasia	Russia	Russia	Human, Homo sapiens	blood
I-216	Brucella	melitensis	NR	1970	1970	Eurasia	Russia	Russia	Human, Homo sapiens	blood
I-349	Brucella	melitensis	NR	1999	1999	Eurasia	Russia	Russia	Human, Homo sapiens	blood
KIV-L	Brucella	melitensis	NR	2014	2014	Eurasia	Russia	Russia	Human, Homo sapiens	lumbar cerebrospinal fluid
BL	Brucella	melitensis	NR	2012	2012	Asia	China	China: Xinjiang	dairy cow	spleen
BY38	Brucella	melitensis	NR	2013	2013	Asia	China	China: Xinjiang	Sheep	spleen
VRI 6530/11	Brucella	melitensis	NR	25-May-2011	2011	Asia	Malaysia	Malaysia: Penang, Air Itam	Caprine	milk
VRI 6856/11	Brucella	melitensis	NR	01-Jun-2011	2011	Asia	Malaysia	Malaysia: Penang, Air Itam	Caprine	milk
QY1	Brucella	melitensis	NR	29-Apr-2015	2015	Asia	China	China:Gansu	Sheep	Spleen
BMM 13/15	Brucella	melitensis	NR	26-May-2015	2015	Asia	Malaysia	Malaysia:Johor, Batu Pahat	Human, Homo sapiens	blood
BMM 15/15	Brucella	melitensis	NR	11-Jun-2015	2015	Asia	Malaysia	Malaysia:Johor Bahru	Human, Homo sapiens	blood
BMM26/15	Brucella	melitensis	NR	23-Oct-2015	2015	Asia	Malaysia	Malaysia:Johor, Batu Pahat	Human, Homo sapiens	Blood
BwIM_TUR_51	Brucella	melitensis	NR	2014	2014	Eurasia	Turkey	Turkey	Human, Homo sapiens	NR
BwIM_TUR_39	Brucella	melitensis	NR	2014	2014	Eurasia	Turkey	Turkey	Human, Homo sapiens	NR
BwIM_TUR_24	Brucella	melitensis	NR	2015	2015	Eurasia	Turkey	Turkey	Human, Homo sapiens	NR
BwIM_SYR_31	Brucella	melitensis	NR	2015	2015	Asia	Syria	Syria	Human, Homo sapiens	NR
BwIM_SYR_26	Brucella	melitensis	NR	2015	2015	Asia	Syria	Syria	Human, Homo sapiens	NR
BwIM_SYR_23	Brucella	melitensis	NR	2016	2016	Asia	Syria	Syria	Human, Homo sapiens	NR
BwIM_SYR_14	Brucella	melitensis	NR	2015	2015	Asia	Syria	Syria	Human, Homo sapiens	NR
BwIM_SYR_08	Brucella	melitensis	NR	2016	2016	Asia	Syria	Syria	Human, Homo sapiens	NR
BwIM_SYR_01	Brucella	melitensis	NR	2015	2015	Asia	Syria	Syria	Human, Homo sapiens	NR
BwIM_SOM_36b	Brucella	melitensis	NR	2014	2014	Africa	Somalia	Somalia	Human, Homo sapiens	NR
BwIM_SAU_09	Brucella	melitensis	NR	2015	2015	Asia	Saudi Arabia	Saudi Arabia	Human, Homo sapiens	NR
BwIM_KWT_42	Brucella	melitensis	NR	2016	2016	Asia	Kuwait	Kuwait	Human, Homo sapiens	NR
BwIM_IRQ_43	Brucella	melitensis	NR	2015	2015	Asia	Iraq	Iraq	Human, Homo sapiens	NR
BwIM_BGR_21	Brucella	melitensis	NR	2016	2016	Europe	Bulgaria	Bulgaria	Human, Homo sapiens	NR
BwIM_XXX_54	Brucella	melitensis	NR	2015	2015	NR	NR	NR	Human, Homo sapiens	NR
BwIM_SYR_10	Brucella	melitensis	NR	2016	2016	Asia	Syria	Syria	Human, Homo sapiens	NR
BwIM_XXX_22	Brucella	melitensis	NR	2015	2015	NR	NR	NR	Human, Homo sapiens	NR
BwIM_XXX_12	Brucella	melitensis	NR	2015	2015	NR	NR	NR	Human, Homo sapiens	NR
BwIM_TUR_60	Brucella	melitensis	NR	2014	2014	Eurasia	Turkey	Turkey	Human, Homo sapiens	NR
16M	Brucella	melitensis	1	NR	NR	NR	NR	NR	Human, Homo sapiens	infected goat
CMUL 010	Brucella	sp.	NR	2014-04-20	2014	Asia	Lebanon	Lebanon	Human, Homo sapiens	NR
CMUL 08	Brucella	sp.	NR	20-Apr-2014	2014	Asia	Lebanon	Lebanon	Homo sapiens	NR
CMUL 004	Brucella	sp.	NR	20-Apr-2014	2014	Asia	Lebanon	Lebanon	Homo sapiens	NR
CMUL 036	Brucella	sp.	NR	20-Apr-2014	2014	Asia	Lebanon	Lebanon	Homo sapiens	NR
CMUL 029	Brucella	sp.	NR	20-Apr-2014	2014	Asia	Lebanon	Lebanon	Homo sapiens	NR
CMUL 003	Brucella	sp.	NR	20-Apr-2014	2014	Asia	Lebanon	Lebanon	Homo sapiens	NR
CMUL 027	Brucella	sp.	NR	20-Apr-2014	2014	Asia	Lebanon	Lebanon	Homo sapiens	NR
CMUL 026	Brucella	sp.	NR	20-Apr-2014	2014	Asia	Lebanon	Lebanon	Homo sapiens	NR
CMUL 025	Brucella	sp.	NR	20-Apr-2014	2014	Asia	Lebanon	Lebanon	Homo sapiens	NR
CMUL 024	Brucella	sp.	NR	20-Apr-2014	2014	Asia	Lebanon	Lebanon	Homo sapiens	NR
CMUL 018	Brucella	sp.	NR	2014-04-20	2014	Asia	Lebanon	Lebanon	Human, Homo sapiens	NR
CMUL 034	Brucella	sp.	NR	06-Apr-2014	2014	Asia	Lebanon	Lebanon	Human, Homo sapiens	NR
CMUL 035	Brucella	sp.	NR	06-Apr-2014	2014	Asia	Lebanon	Lebanon	Human, Homo sapiens	NR
CMUL 031	Brucella	sp.	NR	06-Apr-2014	2014	Asia	Lebanon	Lebanon	Human, Homo sapiens	NR
CMUL 030	Brucella	sp.	NR	06-Apr-2014	2014	Asia	Lebanon	Lebanon	Human, Homo sapiens	NR
CMUL 015	Brucella	sp.	NR	20-Apr-2014	2014	Asia	Lebanon	Lebanon	Homo sapiens	NR
CMUL 014	Brucella	sp.	NR	20-Apr-2014	2014	Asia	Lebanon	Lebanon	Homo sapiens	NR
CMUL 013	Brucella	sp.	NR	2014-04-20	2014	Asia	Lebanon	Lebanon	Human, Homo sapiens	NR
99-9971-135	Brucella	abortus	7	NR	NR	Asia	Mongolia	Mongolia	Bovine	NR
9-941	Brucella	abortus	1	NR	NR	North America	United States	USA:Wyoming	Cattle, Bos taurus	NR
86/8/59	Brucella	abortus	2	1959	1959	NR	NR	NR	Bovine	bovine fetus
Tulya	Brucella	abortus	3	NR	NR	NR	NR	NR	NR	NR
292	Brucella	abortus	4	1960	1960	NR	NR	NR	Bovine	bovine fetus
B3196	Brucella	abortus	5	NR	NR	NR	NR	NR	NR	NR
870	Brucella	abortus	6	NR	NR	NR	NR	NR	NR	NR
C68	Brucella	abortus	9	NR	NR	NR	NR	NR	NR	NR
